# Supplementary material for: One-Year Follow-Up of COVID-19 Patients Indicates Substantial Assay-Dependent Differences in the Kinetics of SARS-CoV-2 Antibodies
Source: Microbiol Spectr. 2022 Oct 12;10(6):e00597-22. doi: 10.1128/spectrum.00597-22 (PMC9784763; doi:10.1128/spectrum.00597-22)
Supplement: Supplemental file 2 — Data Set S1. Download spectrum.00597-22-s0002.xlsx, XLSX file, 0.1 MB [file spectrum.00597-22-s0002.xlsx]

## Sheet: raw data
Study-ID	Visit	Age [years]	time-span: sample date and disease onset [days]		<=2:ambulatory 3,4: hospitalized (mild); >4: hospitalized (severe)	0=no, 1=yes	Tec_N [BAU/ml]	Tec_S [BAU/ml]	VNT (512.5= >512, 0= <4)	Roc_S [BAU/ml]	Sie_S [BAU/ml]	Abb_S [BAU/ml]	Dia_S [BAU/ml]	Tec_N (0=neg, 1=pos)	Tec_S (0=neg, 1=pos)	Roc_N (0=neg, 1=pos)	Abb_N (0=neg, 1=pos)	Roc_S (0=neg, 1=pos)	Sie_S (0=neg, 1=pos)	Abb_S (0=neg, 1=pos)	Dia_S (0=neg, 1=pos)	VNT (0=neg, 1=pos)	Indicator variable for the resective results and assays: 0…result is within the linear range of the test; 1…result is either above or below the limits of quantification or insufficient sample material was available to dilute apropriatley in order to obtain a valid quantitative result
ID	Visit	age	diff_disease	gender	WHO_Peak	multimorbidity_morb	Technoclon_N_Pro_quant	Technoclon_RBD_quant	Neutral.Test_quant	Roche_S_quant	Siemens_quant	Abbott_S_quant	Diasorin_Tri_quant	Technoclon_N_Pro_qual	Technoclon_RBD_qual	Roche_N_qual	Abbott_N_qual	Roche_S_qual	Siemens_qual	Abbott_S_qual	Diasorin_Tri_qual	Neutral.Test_qual	Tec_N_Ind	Tec_S_Ind	VNT_Ind	Roc_S_Ind	Sie_S_Ind	Abb_S_Ind	Dia_S_Ind
P001	V0	53.5574	52	male	3	0	348.852	675.42	128	184.155	771.12	1182.01	754	1	1	1	1	1	1	1	1	1	0	0	0	0	0	0	0
P001	V1	53.5574	100	male	3	0	133.48	450.96	64	319.134	423.36	529.447	600.6	1	1	1	1	1	1	1	1	1	0	0	0	0	0	0	0
P001	V2	53.5574	192	male	3	0	58.86	220.284	64	577.774	369.36	177.713	369.2	1	1	1	1	1	1	1	1	1	0	0	0	0	0	0	0
P001	V3	53.5574	374	male	3	0	28.768	158.274	64	1073.04	194.4	210.018	356.2	1	1	1	0	1	1	1	1	1	0	0	0	0	0	0	0
P002	V0	51.6776	40	male	4	1	643.8	1508.85	64	209.567	993.6	1379.84	886.6	1	1	1	1	1	1	1	1	1	0	0	0	0	0	0	0
P002	V1	51.6776	102	male	4	1	149.8	504.54	32	176.542	516.24	578.267	345.8	1	1	1	1	1	1	1	1	1	0	0	0	0	0	0	0
P002	V2	51.6776	172	male	4	1	63.236	284.124	16	213.064	293.76	332.024	222.82	1	1	1	1	1	1	1	1	1	0	0	0	0	0	0	0
P002	V3	51.6776	364	male	4	1	31.248	178.908	32	457.61	194.4	181.377	219.7	1	1	1	0	1	1	1	1	1	0	0	0	0	0	0	0
P003	V0	77.0874	50	male	4	0	1304.74	2684.34	128	791.456	1332.72	1976.91	1086.8	1	1	1	1	1	1	1	1	1	0	0	0	0	0	0	0
P003	V1	77.0874	104	male	4	0	615.24	1529.28	128	1051.43	1594.08	1227.86	977.6	1	1	1	1	1	1	1	1	1	0	0	0	0	0	0	0
P003	V2	77.0874	188	male	4	0	209.836	524.7	96	886.414	842.4	348.539	608.4	1	1	1	1	1	1	1	1	1	0	0	0	0	0	0	0
P004	V0	53.3934	49	female	2	0	190.476	134.682	16	61.9235	153.36	141.446	138.06	1	1	1	1	1	1	1	1	1	0	0	0	0	0	0	0
P004	V1	53.3934	90	female	2	0	101.52	68.88	8	58.7548	92.88	72.3206	100.1	1	1	1	1	1	1	1	1	1	0	0	0	0	0	0	0
P004	V2	53.3934	182	female	2	0	32.372	30.534	8	70.8226	45.36	29.6354	51.22	1	1	1	1	1	1	1	1	1	0	0	0	0	0	0	0
P004	V3	53.3934	371	female	2	0	8.028	24.258	0	78.0653	43.2	24.7222	41.86	0	0	1	0	1	1	1	1	0	0	0	0	0	0	0	0
P005	V0	80.1585	43	female	3	0	1453.24	1910.37	128	1375.51	2149.2	2427.05	2081.3	1	1	1	1	1	1	1	1	1	0	0	0	0	0	0	1
P005	V1	80.1585	96	female	3	0	493.48	737.64	128	1640.94	1393.2	1134.04	1994.2	1	1	1	1	1	1	1	1	1	0	0	0	0	0	0	0
P005	V2	80.1585	180	female	3	0	251.376	400.086	128	1966.04	710.64	271.603	769.6	1	1	1	1	1	1	1	1	1	0	0	0	0	0	0	0
P006	V0	34.6585	43	female	2	0	96.46	146.142	64	109.259	280.8	186.233	256.1	1	1	1	1	1	1	1	1	1	0	0	0	0	0	0	0
P006	V1	34.6585	111	female	2	0	31	67.26	32	159.567	162	121.467	245.7	1	1	1	1	1	1	1	1	1	0	0	0	0	0	0	0
P006	V2	34.6585	203	female	2	0	11.272	42.984	32	171.604	99.36	70.5882	184.6	0	1	1	0	1	1	1	1	1	0	0	0	0	0	0	0
P006	V3	34.6585	365	female	2	0	7	37.044	16	411.829	86.4	57.9076	130.52	0	1	1	0	1	1	1	1	1	0	0	0	0	0	0	0
P007	V0	77.418	44	female	3	0	1049.52	795.78	64	187.447	786.24	819.454	449.8	1	1	1	1	1	1	1	1	1	0	0	0	0	0	0	0
P007	V1	77.418	107	female	3	0	337.88	356.88	48	504.421	395.28	360.751	475.8	1	1	1	1	1	1	1	1	1	0	0	0	0	0	0	0
P007	V2	77.418	185	female	3	0	288.236	229.752	64	969.232	447.12	360.609	608.4	1	1	1	1	1	1	1	1	1	0	0	0	0	0	0	0
P007	V3	77.418	372	female	3	0	119.704	9.15	64	757.197	453.6	238.333	449.8	1	0	1	0	1	1	1	1	1	0	0	0	0	0	0	0
P008	V0	57.7869	60	male	2	1	741.3	899.07	128	398.969	1287.36	795.342	1154.4	1	1	1	1	1	1	1	1	1	0	0	0	0	0	0	0
P008	V1	57.7869	120	male	2	1	237	172.56	32	886.826	311.04	207.59	345.8	1	1	1	1	1	1	1	1	1	0	0	0	0	0	0	0
P008	V2	57.7869	200	male	2	1	127.912	145.2	96	1393	287.28	195.704	439.4	1	1	1	1	1	1	1	1	1	0	0	0	0	0	0	0
P008	V3	57.7869	381	male	2	1	54.464	125.184	64	2432.08	496.8	247.321	#N/A	1	1	1	1	1	1	1	#N/A	1	0	0	0	0	0	0	0
P009	V0	33.4126	53	male	2	0	39.964	130.542	16	63.7753	95.04	109.17	107.38	1	1	1	1	1	1	1	1	1	0	0	0	0	0	0	0
P009	V1	33.4126	109	male	2	0	22.44	106.5	16	105.966	105.84	78.7106	119.6	1	1	1	1	1	1	1	1	1	0	0	0	0	0	0	0
P009	V2	33.4126	216	male	2	0	9.384	89.388	24	164.917	73.44	74.337	139.36	0	1	1	1	1	1	1	1	1	0	0	0	0	0	0	0
P010	V0	76.8525	53	male	4	0	129.5	147.948	16	11.9855	177.12	202.236	369.2	1	1	1	1	1	1	1	1	1	0	0	0	0	0	0	0
P010	V2	76.8525	179	male	4	0	36.284	73.5	8	12.2119	101.52	63.2184	299	1	1	1	1	1	1	1	1	1	0	0	0	0	0	0	0
P010	V3	76.8525	383	male	4	0	15.552	45.612	4	5.01026	64.8	57.2118	205.4	0	1	1	1	1	1	1	1	1	0	0	0	0	0	0	0
P011	V0	61.3689	33	female	3	0	986.32	918.63	128	506.787	870.48	913.074	377	1	1	1	1	1	1	1	1	1	0	0	0	0	0	0	0
P011	V1	61.3689	86	female	3	0	561.24	512.1	64	481.273	660.96	212.872	790.4	1	1	1	1	1	1	1	1	1	0	0	0	0	0	0	0
P012	V0	66.7486	51	female	3	0	126.56	358.566	32	54.7219	108	317.441	166.14	1	1	1	1	1	1	1	1	1	0	0	0	0	0	0	0
P012	V2	66.7486	180	female	3	0	16.304	80.13	12	66.7383	32.4	47.428	70.46	0	1	1	0	1	1	1	1	1	0	0	0	0	0	0	0
P012	V3	66.7486	375	female	3	0	6.596	17.268	4	71.8	19.44	19.5676	35.62	0	0	1	0	1	0	1	1	1	0	0	0	0	0	0	0
P013	V0	67.9016	49	male	4	1	104.172	335.718	64	203.497	330.48	250.318	475.8	1	1	1	1	1	1	1	1	1	0	0	0	0	0	0	0
P013	V1	67.9016	128	male	4	1	29.36	139.08	16	230.966	118.8	113.004	227.76	1	1	1	1	1	1	1	1	1	0	0	0	0	0	0	0
P013	V2	67.9016	220	male	4	1	19.388	130.998	32	493.412	187.92	113.415	306.8	0	1	1	0	1	1	1	1	1	0	0	0	0	0	0	0
P013	V3	67.9016	373	male	4	1	7.844	77.004	32	227.365	105.84	63.3746	134.68	0	1	1	0	1	1	1	1	1	0	0	0	0	0	0	0
P014	V0	36.8552	59	female	3	0	55.708	13.968	4	3.1687	23.76	16.1454	35.1	1	0	1	1	1	1	1	1	1	0	0	0	0	0	0	0
P014	V1	36.8552	100	female	3	0	37.04	9.84	0	3.55965	15.12	8.236	27.3	1	0	1	1	1	0	1	0	0	0	0	0	0	0	0	0
P014	V2	36.8552	187	female	3	0	11.064	6.738	0	4.0329	10.8	7.6964	23.92	0	0	1	0	1	0	1	0	0	0	0	0	0	0	0	0
P014	V3	36.8552	382	female	3	0	6.188	3.984	0	2.42797	5.4	3.9902	15.184	0	0	1	0	1	0	0	0	0	0	0	0	0	0	0	0
P015	V0	54.1011	66	male	4	0	332.42	1842.18	128	1447.52	2514.24	1423.75	1718.6	1	1	1	1	1	1	1	1	1	0	0	0	0	0	0	0
P015	V1	54.1011	109	male	4	0	348.32	652.02	96	1838.47	825.12	617.757	1739.4	1	1	1	1	1	1	1	1	1	0	0	0	0	0	0	0
P015	V2	54.1011	193	male	4	0	325.296	325.332	64	2375.5	714.96	377.933	1159.6	1	1	1	1	1	1	1	1	1	0	0	0	0	0	0	0
P015	V3	54.1011	389	male	4	0	88.072	151.698	64	2408.42	626.4	288.828	1021.8	1	1	1	1	1	1	1	1	1	0	0	0	0	0	0	0
P016	V0	58.8962	56	male	6	1	387.44	1958.01	128	1081.27	1702.08	1860.44	1617.2	1	1	1	1	1	1	1	1	1	0	0	0	0	0	0	0
P016	V1	58.8962	112	male	6	1	147.44	534.9	128	1681.06	758.16	554.084	1279.2	1	1	1	1	1	1	1	1	1	0	0	0	0	0	0	0
P017	V0	49.8552	47	female	3	0	92.24	22.146	8	16.4299	32.4	19.8942	30.16	1	0	1	0	1	1	1	0	1	0	0	0	0	0	0	0
P017	V1	49.8552	99	female	3	0	52.84	14.16	4	21.646	23.76	12.5812	27.56	1	0	1	0	1	1	1	0	1	0	0	0	0	0	0	0
P017	V2	49.8552	183	female	3	0	42.128	14.046	4	30.5554	15.12	23.7708	31.72	1	0	1	0	1	0	1	0	1	0	0	0	0	0	0	0
P018	V0	69.1503	46	female	3	0	3733.44	2869.74	256	769.234	2129.76	2558.2	1879.8	1	1	1	1	1	1	1	1	1	0	0	0	0	0	0	0
P018	V1	69.1503	102	female	3	0	1191.6	830.34	98	1366.25	1397.52	1189.46	1619.8	1	1	1	1	1	1	1	1	1	0	0	0	0	0	0	0
P018	V2	69.1503	193	female	3	0	234.564	566.436	96	1733.53	630.72	653.058	1250.6	1	1	1	1	1	1	1	1	1	0	0	0	0	0	0	0
P018	V3	69.1503	375	female	3	0	75.392	309.576	64	1402.25	410.4	358.365	845	1	1	1	1	1	1	1	1	1	0	0	0	0	0	0	0
P019	V0	39.4645	54	male	3	0	99.868	626.94	64	448.557	550.8	737.633	772.2	1	1	1	1	1	1	1	1	1	0	0	0	0	0	0	0
P019	V1	39.4645	95	male	3	0	44.04	358.56	64	786.723	477.36	408.435	616.2	1	1	1	1	1	1	1	1	1	0	0	0	0	0	0	0
P019	V2	39.4645	179	male	3	0	12.224	137.382	48	849.892	235.44	195.307	395.2	0	1	1	0	1	1	1	1	1	0	0	0	0	0	0	0
P019	V3	39.4645	377	male	3	0	9.312	62.34	16	386.623	88.56	68.728	121.68	0	1	1	0	1	1	1	1	1	0	0	0	0	0	0	0
P020	V0	63.4071	51	female	4	0	388.468	1019.52	256	770.057	1278.72	717.583	1032.2	1	1	1	1	1	1	1	1	1	0	0	0	0	0	0	0
P020	V1	63.4071	93	female	4	0	202.08	566.94	64	729.316	624.24	600.49	910	1	1	1	1	1	1	1	1	1	0	0	0	0	0	0	0
P020	V2	63.4071	179	female	4	0	65.512	233.682	64	618.206	265.68	194.455	405.6	1	1	1	1	1	1	1	1	1	0	0	0	0	0	0	0
P020	V3	63.4071	374	female	4	0	15.252	168.348	64	827.052	151.2	114.651	270.4	0	1	1	1	1	1	1	1	1	0	0	0	0	0	0	0
P021	V0	58.6885	51	male	2	0	216.212	769.14	256	553.289	870.48	717.81	785.2	1	1	1	1	1	1	1	1	1	0	0	0	0	0	0	0
P021	V1	58.6885	107	male	2	0	93.84	272.04	128	585.079	406.08	364.613	546	1	1	1	1	1	1	1	1	1	0	0	0	0	0	0	0
P021	V2	58.6885	189	male	2	0	34.66	126.33	48	554.215	172.8	136.036	309.4	1	1	1	1	1	1	1	1	1	0	0	0	0	0	0	0
P021	V3	58.6885	374	male	2	0	13.204	77.352	64	990.22	159.84	122.66	343.2	0	1	1	0	1	1	1	1	1	0	0	0	0	0	0	0
P022	V0	43.6831	66	male	6	0	274.104	1747.41	128	1713.98	2641.68	2224.12	2081.3	1	1	1	1	1	1	1	1	1	0	0	0	0	0	0	1
P022	V1	43.6831	122	male	6	0	184.88	781.38	128	3484.55	1274.4	1205.99	1760.2	1	1	1	1	1	1	1	1	1	0	0	0	0	0	0	0
P022	V2	43.6831	213	male	6	0	104.596	435.768	32	3656.36	831.6	524.548	1185.6	1	1	1	1	1	1	1	1	1	0	0	0	0	0	0	0
P022	V3	43.6831	389	male	6	0	36.348	142.2	64	2770.56	367.2	267.216	655.2	1	1	1	1	1	1	1	1	1	0	0	0	0	0	0	0
P023	V0	77.9863	45	male	4	1	173.668	1764.24	256	1888.88	1879.2	1682.15	748.8	1	1	1	1	1	1	1	1	1	0	0	0	0	0	0	0
P024	V0	50.582	35	male	4	0	238.232	515.622	64	457.816	678.24	576.137	837.2	1	1	1	1	1	1	1	1	1	0	0	0	0	0	0	0
P024	V1	50.582	88	male	4	0	137.32	347.88	64	1735.59	708.48	470.631	1144	1	1	1	1	1	1	1	1	1	0	0	0	0	0	0	0
P024	V2	50.582	180	male	4	0	46.344	178.572	64	1503.08	328.32	299.407	699.4	1	1	1	1	1	1	1	1	1	0	0	0	0	0	0	0
P024	V3	50.582	358	male	4	0	22.44	53.514	32	867.587	172.8	118.925	275.6	1	1	1	0	1	1	1	1	1	0	0	0	0	0	0	0
P025	V0	79.1475	56	male	4	0	135.512	314.016	64	95.5549	565.92	338.201	374.4	1	1	1	1	1	1	1	1	1	0	0	0	0	0	0	0
P025	V1	79.1475	109	male	4	0	60.84	195.3	16	149.382	738.72	268.948	403	1	1	1	1	1	1	1	1	1	0	0	0	0	0	0	0
P025	V2	79.1475	193	male	4	0	17.904	134.94	32	178.908	518.4	209.777	330.2	0	1	1	0	1	1	1	1	1	0	0	0	0	0	0	0
P026	V0	58.4536	54	male	4	0	592.92	2146.44	512	622.115	1719.36	2978.34	1617.2	1	1	1	1	1	1	1	1	1	0	0	0	0	0	0	0
P026	V1	58.4536	100	male	4	0	302.208	1510.2	256	621.601	896.4	1812.18	1528.8	1	1	1	1	1	1	1	1	1	0	0	0	0	0	0	0
P026	V2	58.4536	184	male	4	0	250.116	713.46	128	658.946	678.24	724.413	936	1	1	1	1	1	1	1	1	1	0	0	0	0	0	0	0
P026	V3	58.4536	382	male	4	0	36.396	256.722	128	852.052	324	392.247	587.6	1	1	1	1	1	1	1	1	1	0	0	0	0	0	0	0
P027	V0	73.5519	47	male	3	0	472.08	483.3	128	410.697	665.28	541.276	756.6	1	1	1	1	1	1	1	1	1	0	0	0	0	0	0	0
P027	V1	73.5519	88	male	3	0	269.108	233.346	64	692.074	419.04	230.693	478.4	1	1	1	1	1	1	1	1	1	0	0	0	0	0	0	0
P027	V2	73.5519	180	male	3	0	99.436	107.808	64	815.736	239.76	111.939	275.6	1	1	1	1	1	1	1	1	1	0	0	0	0	0	0	0
P028	V0	44.8415	55	female	2	0	0.104	7.572	4	1.48147	5.4	6.816	19.448	0	0	0	0	1	0	0	0	1	0	0	0	0	0	0	0
P028	V1	44.8415	108	female	2	0	0.12	6.12	0	2.51027	5.4	5.5806	21.736	0	0	0	0	1	0	0	0	0	0	0	0	0	0	0	0
P028	V2	44.8415	195	female	2	0	0.002	5.118	0	3.24072	5.4	1.491	12.298	0	0	0	0	1	0	0	0	0	0	0	0	0	0	0	0
P029	V0	53.0874	48	male	3	0	278.86	1785.36	128	935.076	1691.28	1802.07	1794	1	1	1	1	1	1	1	1	1	0	0	0	0	0	0	0
P029	V1	53.0874	88	male	3	0	146.16	813.84	98	917.072	1879.2	1009.35	1276.6	1	1	1	1	1	1	1	1	1	0	0	0	0	0	0	0
P029	V2	53.0874	181	male	3	0	35.868	265.014	96	1188.26	237.6	287.678	574.6	1	1	1	1	1	1	1	1	1	0	0	0	0	0	0	0
P029	V3	53.0874	375	male	3	0	11.104	105.006	64	1186.21	237.6	175.753	379.6	0	1	1	0	1	1	1	1	1	0	0	0	0	0	0	0
P030	V0	54.2923	57	male	3	0	214.056	645.69	256	536.519	645.84	737.193	808.6	1	1	1	1	1	1	1	1	1	0	0	0	0	0	0	0
P030	V1	54.2923	98	male	3	0	89.48	391.44	128	499.791	339.12	338.216	741	1	1	1	1	1	1	1	1	1	0	0	0	0	0	0	0
P030	V2	54.2923	183	male	3	0	20.724	160.584	64	650.922	129.6	137.058	379.6	1	1	1	1	1	1	1	1	1	0	0	0	0	0	0	0
P030	V3	54.2923	383	male	3	0	6.152	62.448	32	545.161	86.4	81.9908	253.24	0	1	1	0	1	1	1	1	1	0	0	0	0	0	0	0
P031	V0	26.6311	46	female	3	0	86.556	361.914	64	262.653	540	383.272	527.8	1	1	1	1	1	1	1	1	1	0	0	0	0	0	0	0
P031	V1	26.6311	92	female	3	0	51.12	195.78	32	336.52	293.76	222.443	371.8	1	1	1	1	1	1	1	1	1	0	0	0	0	0	0	0
P031	V2	26.6311	176	female	3	0	26.536	166.896	32	599.482	174.96	139.316	259.74	1	1	1	1	1	1	1	1	1	0	0	0	0	0	0	0
P031	V3	26.6311	358	female	3	0	12.428	151.866	64	1359.04	302.4	215.442	520	0	1	1	0	1	1	1	1	1	0	0	0	0	0	0	0
P032	V0	69.6776	55	male	4	0	133.716	10283.3	256	1684.15	16210.8	11360.1	585	1	1	1	1	1	1	1	1	1	0	0	0	0	1	1	0
P032	V1	69.6776	103	male	4	0	81.72	4561.92	256	2027.76	9320.4	10480.1	608.4	1	1	1	1	1	1	1	1	1	0	0	0	0	0	0	0
P032	V2	69.6776	207	male	4	0	37.396	1015.26	128	1753.08	3274.56	2221.33	637	1	1	1	1	1	1	1	1	1	0	0	0	0	0	0	0
P033	V0	38.6749	61	male	2	0	52.66	53.346	32	68.5387	103.68	53.0654	114.92	1	1	1	1	1	1	1	1	1	0	0	0	0	0	0	0
P033	V1	38.6749	117	male	2	0	18.68	29.52	8	95.7607	71.28	39.9588	74.62	0	0	1	1	1	1	1	1	1	0	0	0	0	0	0	0
P033	V2	38.6749	217	male	2	0	4.192	24.618	8	163.579	56.16	26.7102	53.3	0	0	1	0	1	1	1	1	1	0	0	0	0	0	0	0
P033	V3	38.6749	384	male	2	0	4.124	18.168	8	183.641	43.2	35.3438	49.66	0	0	1	0	1	1	1	1	1	0	0	0	0	0	0	0
P034	V0	47.2104	54	male	4	0	384.036	460.14	128	317.488	918	764.94	600.6	1	1	1	1	1	1	1	1	1	0	0	0	0	0	0	0
P034	V1	47.2104	89	male	4	0	124.6	330.96	64	350.101	505.44	297.49	436.8	1	1	1	1	1	1	1	1	1	0	0	0	0	0	0	0
P035	V0	77.1011	40	male	4	0	996.48	1047.42	128	509.05	1872.72	1059.41	933.4	1	1	1	1	1	1	1	1	1	0	0	0	0	0	0	0
P035	V1	77.1011	96	male	4	0	343.28	401.22	98	419.03	831.6	545.45	689	1	1	1	1	1	1	1	1	1	0	0	0	0	0	0	0
P035	V2	77.1011	180	male	4	0	129.316	163.896	64	497.733	250.56	251.127	356.2	1	1	1	1	1	1	1	1	1	0	0	0	0	0	0	0
P035	V3	77.1011	362	male	4	0	45.284	124.74	64	1256.16	237.6	234.584	309.4	1	1	1	1	1	1	1	1	1	0	0	0	0	0	0	0
P036	V0	52.0082	44	female	2	0	3.34	0.27	0	0.20576	5.4	1.491	2.405	0	0	0	0	0	0	0	0	0	0	0	0	0	0	0	0
P036	V1	52.0082	100	female	2	0	2.28	1.14	0	0.20576	5.4	1.491	2.405	0	0	0	0	0	0	0	0	0	0	0	0	0	0	0	0
P036	V2	52.0082	188	female	2	0	1.988	0.12	0	0.20576	5.4	1.491	2.405	0	0	0	0	0	0	0	0	0	0	0	0	0	0	0	0
P037	V0	52.1612	57	male	3	0	507.28	3157.5	512.5	1828.18	2676.24	3075.22	1718.6	1	1	1	1	1	1	1	1	1	0	0	1	0	0	0	0
P037	V1	52.1612	113	male	3	0	233.48	1247.4	256	1839.49	1609.2	1585.07	1274	1	1	1	1	1	1	1	1	1	0	0	0	0	0	0	0
P037	V2	52.1612	201	male	3	0	117.728	685.68	128	1783.94	1278.72	743.214	1232.4	1	1	1	1	1	1	1	1	1	0	0	0	0	0	0	0
P038	V0	64.5109	47	male	4	0	1285.98	583.788	512	223.867	568.08	475.459	772.2	1	1	1	1	1	1	1	1	1	0	0	0	0	0	0	0
P038	V1	64.5109	97	male	4	0	275.08	289.14	128	284.463	237.6	268.238	647.4	1	1	1	1	1	1	1	1	1	0	0	0	0	0	0	0
P038	V2	64.5109	180	male	4	0	111.744	170.124	128	461.623	181.44	145.465	413.4	1	1	1	1	1	1	1	1	1	0	0	0	0	0	0	0
P038	V3	64.5109	370	male	4	0	25.816	78.516	64	494.956	151.2	104.526	299	1	1	1	1	1	1	1	1	1	0	0	0	0	0	0	0
P039	V0	76.3525	50	male	4	0	900.12	2656.32	512	337.549	1890	2577.67	798.2	1	1	1	1	1	1	1	1	1	0	0	0	0	0	0	0
P039	V1	76.3525	84	male	4	0	338.32	1816.08	512	648.556	2330.64	2439.86	967.2	1	1	1	1	1	1	1	1	1	0	0	0	0	0	0	0
P039	V2	76.3525	193	male	4	0	99.764	1107.12	172	1048.35	937.44	1652.26	1136.2	1	1	1	1	1	1	1	1	1	0	0	0	0	0	0	0
P039	V3	76.3525	373	male	4	0	40.296	603	128	1188.26	756	904.54	1021.8	1	1	1	1	1	1	1	1	1	0	1	0	0	0	0	0
P040	V0	61.8716	61	female	4	0	272.244	826.56	128	1131.68	613.44	786.183	1021.8	1	1	1	1	1	1	1	1	1	0	0	0	0	0	0	0
P040	V1	61.8716	117	female	4	0	92.92	410.34	64	1908.42	827.28	579.104	1320.8	1	1	1	1	1	1	1	1	1	0	0	0	0	0	0	0
P040	V2	61.8716	197	female	4	0	54.156	391.368	128	3200.6	602.64	433.313	1599	1	1	1	1	1	1	1	1	1	0	0	0	0	0	0	0
P040	V3	61.8716	391	female	4	0	19.288	227.292	64	4101.83	712.8	450.566	1313	0	1	1	0	1	1	1	1	1	0	0	0	0	0	0	0
P041	V0	50.7787	48	male	4	0	495.68	1079.16	256	812.752	1974.24	1764.61	1586	1	1	1	1	1	1	1	1	1	0	0	0	0	0	0	0
P041	V1	50.7787	107	male	4	0	287.956	291.6	64	755.345	565.92	471.241	774.8	1	1	1	1	1	1	1	1	1	0	0	0	0	0	0	0
P041	V2	50.7787	188	male	4	0	137.492	117.636	48	911.723	203.04	194.682	405.6	1	1	1	1	1	1	1	1	1	0	0	0	0	0	0	0
P042	V0	46.7213	44	male	3	0	772.3	425.604	128	243.311	380.16	374.312	395.2	1	1	1	1	1	1	1	1	1	0	0	0	0	0	0	0
P042	V1	46.7213	93	male	3	0	278.76	291.84	64	214.196	315.36	285.221	314.6	1	1	1	1	1	1	1	1	1	0	0	0	0	0	0	0
P042	V2	46.7213	177	male	3	0	99.98	148.944	16	317.591	216	139.174	210.34	1	1	1	1	1	1	1	1	1	0	0	0	0	0	0	0
P042	V3	46.7213	373	male	3	0	45.392	131.574	32	341.459	172.8	161.809	204.62	1	1	1	1	1	1	1	1	1	0	0	0	0	0	0	0
P043	V0	28.4781	77	female	2	0	43.432	83.22	16	94.5673	131.76	97.1848	189.02	1	1	1	1	1	1	1	1	1	0	0	0	0	0	0	0
P043	V1	28.4781	133	female	2	0	14.08	36.42	16	88.3122	47.52	50.7224	93.34	0	1	1	1	1	1	1	1	1	0	0	0	0	0	0	0
P043	V2	28.4781	226	female	2	0	3.18	15.546	6	69.4646	28.08	25.2476	49.14	0	0	1	0	1	1	1	1	1	0	0	0	0	0	0	0
P044	V0	57.5656	59	male	4	0	273.172	3072.09	512.5	2090.52	2309.04	3140.8	2081.3	1	1	1	1	1	1	1	1	1	0	0	1	0	0	0	1
P044	V1	57.5656	93	male	4	0	89.96	1173.72	256	2045.25	1864.08	1816.01	2081.3	1	1	1	1	1	1	1	1	1	0	0	0	0	0	0	1
P044	V2	57.5656	214	male	4	0	20.796	362.106	128	1484.56	516.24	403.72	886.6	1	1	1	1	1	1	1	1	1	0	0	0	0	0	0	0
P044	V3	57.5656	382	male	4	0	13.28	198.462	128	1740.73	410.4	296.397	754	0	1	1	0	1	1	1	1	1	0	0	0	0	0	0	0
P045	V0	35.7322	58	male	4	0	356.3	1290.42	256	1324.07	1823.04	1473.16	1601.6	1	1	1	1	1	1	1	1	1	0	0	0	0	0	0	0
P045	V1	35.7322	95	male	4	0	160.52	583.92	64	1690.32	1635.12	611.736	1476.8	1	1	1	1	1	1	1	1	1	0	0	0	0	0	0	0
P045	V2	35.7322	186	male	4	0	56.684	193.824	48	652.774	339.12	249.835	761.8	1	1	1	1	1	1	1	1	1	0	0	0	0	0	0	0
P045	V3	35.7322	386	male	4	0	10.556	58.548	16	677.465	151.2	94.7708	288.6	0	1	1	0	1	1	1	1	1	0	0	0	0	0	0	0
P046	V0	69.6093	59	male	3	0	686.12	335.376	64	174.999	295.92	215.954	421.2	1	1	1	1	1	1	1	1	1	0	0	0	0	0	0	0
P046	V1	69.6093	92	male	3	0	365.8	133.74	32	169.34	196.56	146.757	286	1	1	1	1	1	1	1	1	1	0	0	0	0	0	0	0
P046	V2	69.6093	176	male	3	0	150.164	44.592	12	142.18	79.92	48.8906	148.72	1	1	1	1	1	1	1	1	1	0	0	0	0	0	0	0
P047	V0	53.7514	63	male	3	0	1023.84	962.64	128	421.191	425.52	499.684	715	1	1	1	1	1	1	1	1	1	0	0	0	0	0	0	0
P047	V1	53.7514	98	male	3	0	374.84	444.48	64	440.326	289.44	251.624	499.2	1	1	1	1	1	1	1	1	1	0	0	0	0	0	0	0
P047	V2	53.7514	186	male	3	0	141.012	163.542	32	498.659	123.12	67.2796	267.8	1	1	1	1	1	1	1	1	1	0	0	0	0	0	0	0
P048	V0	70.2732	63	female	4	0	571.28	2809.68	512	4847.71	3179.52	4260.28	2081.3	1	1	1	1	1	1	1	1	1	0	0	0	0	0	0	1
P048	V1	70.2732	102	female	4	0	350.68	1855.86	256	4590.51	2916	2530.68	2081.3	1	1	1	1	1	1	1	1	1	0	0	0	0	0	0	1
P048	V2	70.2732	186	female	4	0	64.824	362.478	128	2526.73	924.48	716.887	2081.3	1	1	1	1	1	1	1	1	1	0	0	0	0	0	0	1
P048	V3	70.2732	391	female	4	0	12.428	98.898	64	2650.19	453.6	269.005	1001	0	1	1	0	1	1	1	1	1	0	0	0	0	0	0	0
P049	V0	63.0792	49	male	4	0	112.044	3.744	0	0.20576	5.4	1.491	15.938	1	0	0	1	0	0	0	0	0	0	0	0	0	0	0	0
P049	V1	63.0792	104	male	4	0	22.92	23.46	0	0.20576	5.4	4.615	32.76	1	0	0	1	0	0	0	0	0	0	0	0	0	0	0	0
P049	V2	63.0792	201	male	4	0	1.668	23.826	0	0.20576	5.4	3.4222	22.646	0	0	0	0	0	0	0	0	0	0	0	0	0	0	0	0
P049	V3	63.0792	376	male	4	0	0.896	9.306	0	0.20576	5.4	1.491	12.714	0	0	0	0	0	0	0	0	0	0	0	0	0	0	0	0
P050	V0	70.571	59	female	2	0	59.188	222.252	256	139.814	108	127.062	91.52	1	1	1	1	1	1	1	1	1	0	0	0	0	0	0	0
P050	V1	70.571	112	female	2	0	19.76	57.48	32	97.6537	66.96	67.2654	74.88	0	1	1	1	1	1	1	1	1	0	0	0	0	0	0	0
P050	V2	70.571	196	female	2	0	7.816	30.948	16	70.2465	28.08	22.9614	53.3	0	1	1	0	1	1	1	1	1	0	0	0	0	0	0	0
P051	V0	54.847	60	male	4	1	304.54	455.214	128	204.217	585.36	367.468	865.8	1	1	1	1	1	1	1	1	1	0	0	0	0	0	0	0
P051	V1	54.847	115	male	4	1	130.56	170.04	48	176.336	263.52	185.821	509.6	1	1	1	1	1	1	1	1	1	0	0	0	0	0	0	0
P051	V2	54.847	206	male	4	1	77.44	77.238	24	198.353	79.92	80.9542	278.2	1	1	1	1	1	1	1	1	1	0	0	0	0	0	0	0
P052	V0	63.2705	62	female	3	0	174.916	625.41	64	636.621	745.2	838.666	899.6	1	1	1	1	1	1	1	1	1	0	0	0	0	0	0	0
P052	V1	63.2705	90	female	3	0	119.72	484.44	64	891.249	568.08	603.301	873.6	1	1	1	1	1	1	1	1	1	0	0	0	0	0	0	0
P052	V2	63.2705	187	female	3	0	27.52	129.462	32	832.093	183.6	175.029	283.4	1	1	1	1	1	1	1	1	1	0	0	0	0	0	0	0
P052	V3	63.2705	388	female	3	0	12.648	59.49	16	358.022	86.4	74.7062	133.9	0	1	1	0	1	1	1	1	1	0	0	0	0	0	0	0
P053	V0	36.9044	63	male	4	0	307.352	1179.42	128	1300.4	1693.44	1797.62	1838.2	1	1	1	1	1	1	1	1	1	0	0	0	0	0	0	0
P053	V1	36.9044	91	male	4	0	147.44	768	96	1094.64	1004.4	887.685	1996.8	1	1	1	1	1	1	1	1	1	0	0	0	0	0	0	0
P053	V2	36.9044	188	male	4	0	54.9	175.782	48	1092.59	287.28	226.959	556.4	1	1	1	1	1	1	1	1	1	0	0	0	0	0	0	0
P053	V3	36.9044	389	male	4	0	12.612	59.7	32	631.477	108	87.4152	254.28	0	1	1	0	1	1	1	1	1	0	0	0	0	0	0	0
P054	V0	55.8142	69	male	4	0	460.92	1135.02	128	733.02	831.6	1295.82	858	1	1	1	1	1	1	1	1	1	0	0	0	0	0	0	0
P054	V1	55.8142	104	male	4	0	329.12	487.44	64	1008.22	570.24	689.836	751.4	1	1	1	1	1	1	1	1	1	0	0	0	0	0	0	0
P055	V0	57.6585	63	female	3	0	249.144	495.462	128	982.504	902.88	603.457	793	1	1	1	1	1	1	1	1	1	0	0	0	0	0	0	0
P055	V1	57.6585	98	female	3	0	208.92	274.56	64	1340.53	447.12	341.482	650	1	1	1	1	1	1	1	1	1	0	0	0	0	0	0	0
P055	V2	57.6585	186	female	3	0	108.036	130.518	32	1105.96	216	175.697	418.6	1	1	1	1	1	1	1	1	1	0	0	0	0	0	0	0
P056	V0	72.0055	56	male	4	1	309.672	140.328	32	113.785	155.52	138.947	356.2	1	1	1	1	1	1	1	1	1	0	0	0	0	0	0	0
P056	V1	72.0055	95	male	4	1	166.12	60.48	32	61.512	54	68.7706	188.24	1	1	1	1	1	1	1	1	1	0	0	0	0	0	0	0
P056	V2	72.0055	179	male	4	1	43.232	19.386	8	39.8969	19.44	21.016	65.26	1	0	1	1	1	0	1	1	1	0	0	0	0	0	0	0
P057	V0	19.4699	49	male	2	0	24.58	114.27	32	219.855	174.96	163.272	273	1	1	1	1	1	1	1	1	1	0	0	0	0	0	0	0
P057	V1	19.4699	98	male	2	0	16.6	63.6	16	102.592	105.84	100.025	166.66	0	1	1	1	1	1	1	1	1	0	0	0	0	0	0	0
P057	V2	19.4699	213	male	2	0	4.444	43.884	24	398.146	71.28	69.154	168.48	0	1	1	0	1	1	1	1	1	0	0	0	0	0	0	0
P057	V3	19.4699	373	male	2	0	4.464	60.012	32	633.021	108	87.7134	204.36	0	1	1	0	1	1	1	1	1	0	0	0	0	0	0	0
P058	V0	59.2186	58	male	6	0	2073.86	587.838	128	849.172	652.32	762.781	1562.6	1	1	1	1	1	1	1	1	1	0	0	0	0	0	0	0
P058	V1	59.2186	103	male	6	0	1163.88	267.66	98	865.529	412.56	262.814	793	1	1	1	1	1	1	1	1	1	0	0	0	0	0	0	0
P058	V2	59.2186	185	male	6	0	377.176	97.278	48	721.909	125.28	92.1012	512.2	1	1	1	1	1	1	1	1	1	0	0	0	0	0	0	0
P059	V0	82.6967	68	female	2	1	5.876	0.552	0	0.20576	5.4	1.491	2.405	0	0	0	0	0	0	0	0	0	0	0	0	0	0	0	0
P059	V1	82.6967	107	female	2	1	4.28	0.84	0	0.20576	5.4	1.491	2.405	0	0	0	0	0	0	0	0	0	0	0	0	0	0	0	0
P059	V2	82.6967	219	female	2	1	4.032	0.966	0	0.20576	5.4	1.491	2.405	0	0	0	0	0	0	0	0	0	0	0	0	0	0	0	0
P060	V0	60.2268	57	male	3	0	1132.38	1513.26	256	218.62	1848.96	2354.97	761.8	1	1	1	1	1	1	1	1	1	0	0	0	0	0	0	0
P060	V1	60.2268	107	male	3	0	484	898.62	128	172.324	1360.8	1360.12	491.4	1	1	1	1	1	1	1	1	1	0	0	0	0	0	0	0
P060	V2	60.2268	199	male	3	0	108.636	476.118	32	166.357	520.56	510.007	267.8	1	1	1	1	1	1	1	1	1	0	0	0	0	0	0	0
P060	V3	60.2268	381	male	3	0	26.4	173.376	32	228.291	280.8	245.106	223.86	1	1	1	1	1	1	1	1	1	0	0	0	0	0	0	0
P061	V0	51.3989	62	female	3	0	33.236	145.158	16	66.7691	166.32	142.781	140.4	1	1	1	1	1	1	1	1	1	0	0	0	0	0	0	0
P061	V1	51.3989	127	female	3	0	18.08	135.18	32	197.53	181.44	168.327	174.98	0	1	1	0	1	1	1	1	1	0	0	0	0	0	0	0
P061	V2	51.3989	215	female	3	0	8.34	99.882	16	296.192	129.6	107.096	180.7	0	1	1	0	1	1	1	1	1	0	0	0	0	0	0	0
P061	V3	51.3989	386	female	3	0	6.336	50.406	16	140.637	64.8	55.5504	91.78	0	1	1	0	1	1	1	1	1	0	0	0	0	0	0	0
P062	V0	53.2814	71	male	2	0	12.448	19.554	8	32.3969	45.36	26.7102	44.46	0	0	1	1	1	1	1	1	1	0	0	0	0	0	0	0
P062	V1	53.2814	120	male	2	0	5.64	13.74	4	46.4709	32.4	20.1356	40.3	0	0	1	1	1	1	1	1	1	0	0	0	0	0	0	0
P062	V2	53.2814	190	male	2	0	3.508	16.968	12	56.4297	21.6	18.6872	42.12	0	0	1	0	1	1	1	1	1	0	0	0	0	0	0	0
P063	V0	48.0628	65	male	5	0	58.82	256.764	64	409.36	356.4	367.169	751.4	1	1	1	1	1	1	1	1	1	0	0	0	0	0	0	0
P063	V1	48.0628	92	male	5	0	49.8	238.2	64	706.888	378	197.38	559	1	1	1	1	1	1	1	1	1	0	0	0	0	0	0	0
P063	V3	48.0628	390	male	5	0	9.528	27.6	16	400.718	64.8	52.3696	200.98	0	0	1	0	1	1	1	1	1	0	0	0	0	0	0	0
P064	V0	49.0712	53	female	2	0	34.432	54.516	32	42.5306	112.32	72.491	191.1	1	1	1	1	1	1	1	1	1	0	0	0	0	0	0	0
P064	V1	49.0712	103	female	2	0	19.776	41.004	16	53.261	64.8	43.2248	122.72	0	1	1	1	1	1	1	1	1	0	0	0	0	0	0	0
P064	V2	49.0712	187	female	2	0	12.284	22.464	6	49.3412	34.56	26.5114	90.48	0	0	1	0	1	1	1	1	1	0	0	0	0	0	0	0
P064	V3	49.0712	376	female	2	0	6.26	17.352	8	53.1067	21.816	18.0056	66.3	0	0	1	0	1	1	1	1	1	0	0	0	0	0	0	0
P065	V0	62.0956	50	male	4	1	1240.82	1481.31	128	879.007	1537.92	1516.32	1632.8	1	1	1	1	1	1	1	1	1	0	0	0	0	0	0	0
P065	V1	62.0956	100	male	4	1	552	520.734	98	858.739	937.44	625.993	1071.2	1	1	1	1	1	1	1	1	1	0	0	0	0	0	0	0
P065	V2	62.0956	198	male	4	1	299.74	224.424	64	850.406	306.72	264.035	517.4	1	1	1	1	1	1	1	1	1	0	0	0	0	0	0	0
P066	V0	76.0055	52	male	4	1	1335.66	4283.16	512.5	2572.51	5430.24	4683.66	2081.3	1	1	1	1	1	1	1	1	1	0	0	1	1	0	0	1
P066	V1	76.0055	107	male	4	1	996	1854	512	2572.51	4158	2870.71	2081.3	1	1	1	1	1	1	1	1	1	0	0	0	1	0	0	1
P066	V2	76.0055	194	male	4	1	517.52	744.06	256	2572.51	3108.24	1758.1	2081.3	1	1	1	1	1	1	1	1	1	0	0	0	1	0	0	1
P067	V0	48.1858	50	female	3	0	0.002	0.006	0	0.20576	5.4	1.491	6.448	0	0	0	0	0	0	0	0	0	0	0	0	0	0	0	0
P067	V1	48.1858	85	female	3	0	0.002	0.006	0	0.20576	5.4	1.491	7.332	0	0	0	0	0	0	0	0	0	0	0	0	0	0	0	0
P068	V0	21.1311	69	female	2	0	16.588	105.558	16	108.641	179.28	129.561	207.48	0	1	1	1	1	1	1	1	1	0	0	0	0	0	0	0
P068	V1	21.1311	103	female	2	0	5.64	58.32	16	327.056	97.2	85.768	132.08	0	1	1	0	1	1	1	1	1	0	0	0	0	0	0	0
P068	V2	21.1311	195	female	2	0	1.376	45.162	8	208.332	75.6	40.683	79.82	0	1	1	0	1	1	1	1	1	0	0	0	0	0	0	0
P068	V3	21.1311	391	female	2	0	0.3	28.554	8	152.88	43.2	44.1762	72.8	0	0	1	0	1	1	1	1	1	0	0	0	0	0	0	0
P069	V0	36.0628	67	female	4	0	61.56	228.276	64	302.261	291.6	232.213	408.2	1	1	1	1	1	1	1	1	1	0	0	0	0	0	0	0
P069	V1	36.0628	100	female	4	0	28.44	112.86	32	402.775	153.36	134.062	275.6	1	1	1	1	1	1	1	1	1	0	0	0	0	0	0	0
P070	V0	56.2404	65	male	4	0	227.22	454.722	32	84.125	561.6	661.251	621.4	1	1	1	1	1	1	1	1	1	0	0	0	0	0	0	0
P070	V1	56.2404	101	male	4	0	130.56	324.48	24	116.563	267.84	461.685	442	1	1	1	1	1	1	1	1	1	0	0	0	0	0	0	0
P070	V2	56.2404	185	male	4	0	54.632	164.952	32	139.197	181.44	136.789	235.04	1	1	1	1	1	1	1	1	1	0	0	0	0	0	0	0
P070	V3	56.2404	437	male	4	0	23.564	70.188	16	151.645	79.92	84.5042	127.4	1	1	1	0	1	1	1	1	1	0	0	0	0	0	0	0
P071	V0	47.6148	71	male	3	0	303.364	406.284	64	1235.59	691.2	480.968	1414.4	1	1	1	1	1	1	1	1	1	0	0	0	0	0	0	0
P071	V1	47.6148	141	male	3	0	164	177.24	64	1337.44	252.72	233.334	936	1	1	1	1	1	1	1	1	1	0	0	0	0	0	0	0
P071	V2	47.6148	241	male	3	0	53.524	94.482	32	1382.71	228.96	141.006	621.4	1	1	1	1	1	1	1	1	1	0	0	0	0	0	0	0
P072	V0	62.4016	64	male	3	0	111.576	473.262	128	173.867	367.2	438.766	265.2	1	1	1	1	1	1	1	1	1	0	0	0	0	0	0	0
P072	V1	62.4016	106	male	3	0	71.92	309.18	64	169.34	179.28	208.697	179.14	1	1	1	1	1	1	1	1	1	0	0	0	0	0	0	0
P072	V2	62.4016	187	male	3	0	32.856	171.03	16	94.485	86.4	84.1492	88.66	1	1	1	1	1	1	1	1	1	0	0	0	0	0	0	0
P072	V3	62.4016	387	male	3	0	4.656	46.092	64	34.7734	23.76	25.7162	25.792	0	1	1	0	1	1	1	0	1	0	0	0	0	0	0	0
P073	V0	86.6393	71	female	3	0	71.856	1394.82	64	548.865	1194.48	1933.07	1016.6	1	1	1	1	1	1	1	1	1	0	0	0	0	0	0	0
P074	V0	53.8388	60	female	6	1	109.836	948.12	512.5	2098.75	840.24	996.329	694.2	1	1	1	1	1	1	1	1	1	0	0	1	0	0	0	0
P074	V1	53.8388	108	female	6	1	26.984	367.602	256	1575.09	641.52	437.687	605.8	1	1	1	1	1	1	1	1	1	0	0	0	0	0	0	0
P074	V2	53.8388	192	female	6	1	8.28	198.93	64	1183.12	278.64	205.062	332.8	0	1	1	0	1	1	1	1	1	0	0	0	0	0	0	0
P075	V0	64.8661	72	male	7	1	169.328	861.81	256	1340.53	1073.52	1083.6	1851.2	1	1	1	1	1	1	1	1	1	0	0	0	0	0	0	0
P075	V1	64.8661	114	male	7	1	89.76	513	64	1579.21	879.12	662.302	1492.4	1	1	1	1	1	1	1	1	1	0	0	0	0	0	0	0
P075	V2	64.8661	211	male	7	1	42.44	209.442	32	1534.97	287.28	238.603	626.6	1	1	1	1	1	1	1	1	1	0	0	0	0	0	0	0
P076	V0	76.7131	62	male	4	1	632.26	2462.52	256	3052.45	3246.48	2545.52	2081.3	1	1	1	1	1	1	1	1	1	0	0	0	0	0	0	1
P076	V1	76.7131	104	male	4	1	339.2	1254.24	256	5135.77	2881.44	2134.71	2081.3	1	1	1	1	1	1	1	1	1	0	0	0	0	0	0	1
P076	V2	76.7131	197	male	4	1	222.46	578.82	256	5652.23	1779.84	1165.58	2081.3	1	1	1	1	1	1	1	1	1	0	0	0	0	0	0	1
P076	V3	76.7131	385	male	4	1	39.852	192.438	256	3343.6	864	483.822	1682.2	1	1	1	1	1	1	1	1	1	0	0	0	0	0	0	0
P077	V0	54.4617	60	female	6	0	1358.96	2710.14	512.5	4479.4	1831.68	3495.64	2081.3	1	1	1	1	1	1	1	1	1	0	0	1	0	0	0	1
P077	V1	54.4617	98	female	6	0	711.36	1618.32	256	6942.34	1827.36	2938.6	2081.3	1	1	1	1	1	1	1	1	1	0	0	0	0	0	0	1
P077	V2	54.4617	193	female	6	0	306.404	1113.42	256	9628.54	1881.36	2128.2	2081.3	1	1	1	1	1	1	1	1	1	0	0	0	0	0	0	1
P077	V3	54.4617	382	female	6	0	174.208	543.666	256	8558.59	3250.8	1394.37	2081.3	1	1	1	1	1	1	1	1	1	0	0	0	0	1	0	1
P078	V0	22.9044	72	female	2	0	8.792	69.51	32	68.5901	73.44	43.7502	178.36	0	1	1	0	1	1	1	1	1	0	0	0	0	0	0	0
P078	V1	22.9044	129	female	2	0	3.52	52.86	8	69.0222	66.96	29.5218	131.3	0	1	1	0	1	1	1	1	1	0	0	0	0	0	0	0
P079	V0	56.8716	61	female	3	0	109.38	125.016	32	93.6414	233.28	159.338	273	1	1	1	1	1	1	1	1	1	0	0	0	0	0	0	0
P079	V1	56.8716	98	female	3	0	60.84	79.38	32	117.386	181.44	98.5196	193.7	1	1	1	1	1	1	1	1	1	0	0	0	0	0	0	0
P079	V2	56.8716	180	female	3	0	24.168	43.824	16	154.32	69.12	54.9114	161.98	1	1	1	1	1	1	1	1	1	0	0	0	0	0	0	0
P079	V3	56.8716	382	female	3	0	11.656	31.458	32	205.863	43.2	52.2702	109.72	0	1	1	0	1	1	1	1	1	0	0	0	0	0	0	0
P080	V0	57.7186	70	male	6	0	228.576	653.04	128	2025.71	665.28	1007.58	907.4	1	1	1	1	1	1	1	1	1	0	0	0	0	0	0	0
P080	V1	57.7186	124	male	6	0	66.24	270.18	64	2902.24	444.96	463.176	1047.8	1	1	1	1	1	1	1	1	1	0	0	0	0	0	0	0
P080	V2	57.7186	208	male	6	0	32.976	148.596	64	2385.79	373.68	246.952	556.4	1	1	1	1	1	1	1	1	1	0	0	0	0	0	0	0
P081	V0	67.5956	68	male	5	0	258.964	1600.86	256	2529.82	1896.48	1889.13	2012.4	1	1	1	1	1	1	1	1	1	0	0	0	0	0	0	0
P081	V1	67.5956	123	male	5	0	158.64	1012.56	256	2542.16	1296	1331.22	2030.6	1	1	1	1	1	1	1	1	1	0	0	0	0	0	0	0
P081	V2	67.5956	206	male	5	0	80.692	550.956	96	2263.36	684.72	655.983	1508	1	1	1	1	1	1	1	1	1	0	0	0	0	0	0	0
P081	V3	67.5956	390	male	5	0	20.812	234.762	64	1751.02	626.4	329.98	1053	1	1	1	1	1	1	1	1	1	0	0	0	0	0	0	0
P082	V0	49.8552	70	male	6	0	293.532	283.41	64	789.398	462.24	269.985	759.2	1	1	1	1	1	1	1	1	1	0	0	0	0	0	0	0
P082	V1	49.8552	114	male	6	0	167.208	135.762	64	1229.42	289.44	216.408	486.2	1	1	1	1	1	1	1	1	1	0	0	0	0	0	0	0
P082	V2	49.8552	198	male	6	0	81.764	95.172	48	1537.03	181.44	125.017	325	1	1	1	1	1	1	1	1	1	0	0	0	0	0	0	0
P082	V3	49.8552	405	male	6	0	31.468	63.624	64	1375.51	151.2	128.979	335.4	1	1	1	1	1	1	1	1	1	0	0	0	0	0	0	0
P083	V0	57.153	55	male	2	0	84.064	139.536	64	82.0159	127.44	141.602	232.7	1	1	1	1	1	1	1	1	1	0	0	0	0	0	0	0
P083	V1	57.153	91	male	2	0	44.76	75.3	32	86.8616	88.56	84.3054	153.4	1	1	1	1	1	1	1	1	1	0	0	0	0	0	0	0
P083	V2	57.153	189	male	2	0	20.364	62.184	16	81.9748	51.84	49.7	106.34	1	1	1	1	1	1	1	1	1	0	0	0	0	0	0	0
P083	V3	57.153	376	male	2	0	10.48	40.476	16	154.32	43.2	44.8152	92.56	0	1	1	0	1	1	1	1	1	0	0	0	0	0	0	0
P084	V0	53.6913	66	female	6	0	235.216	1611.78	256	3785.98	1935.36	2275.35	2081.3	1	1	1	1	1	1	1	1	1	0	0	0	0	0	0	1
P084	V1	53.6913	116	female	6	0	73.92	583.92	128	4054.5	1034.64	1002.62	1978.6	1	1	1	1	1	1	1	1	1	0	0	0	0	0	0	0
P084	V2	53.6913	200	female	6	0	16.716	394.602	196	4255.12	682.56	562.874	1718.6	0	1	1	1	1	1	1	1	1	0	0	0	0	0	0	0
P084	V3	53.6913	382	female	6	0	8.468	140.418	64	2493.81	453.6	254.35	915.2	0	1	1	0	1	1	1	1	1	0	0	0	0	0	0	0
P085	V0	37.8197	43	male	2	0	1.024	0.438	0	0.20576	5.4	1.491	2.405	0	0	0	0	0	0	0	0	0	0	0	0	0	0	0	0
P085	V1	37.8197	96	male	2	0	0.48	0.3	0	0.20576	5.4	1.491	2.405	0	0	0	0	0	0	0	0	0	0	0	0	0	0	0	0
P086	V0	72.8033	74	male	3	0	1442.4	1504.8	256	1448.55	1051.92	2172.73	1606.8	1	1	1	1	1	1	1	1	1	0	0	0	0	0	0	0
P086	V1	72.8033	116	male	3	0	834.36	948	128	2308.63	972	1221.13	1151.8	1	1	1	1	1	1	1	1	1	0	0	0	0	0	0	0
P086	V2	72.8033	198	male	3	0	370.916	425.376	64	1658.43	460.08	572.033	793	1	1	1	1	1	1	1	1	1	0	0	0	0	0	0	0
P086	V3	72.8033	394	male	3	0	129.268	160.392	128	1562.75	367.2	353.339	538.2	1	1	1	1	1	1	1	1	1	0	0	0	0	0	0	0
P087	V0	54.2131	67	female	3	1	128.176	1071.6	256	521.602	1198.8	747.502	1196	1	1	1	1	1	1	1	1	1	0	0	0	0	0	0	0
P087	V1	54.2131	109	female	3	1	61.444	618	98	501.231	982.8	958.656	1133.6	1	1	1	1	1	1	1	1	1	0	0	0	0	0	0	0
P087	V2	54.2131	185	female	3	1	16.82	314.778	64	619.646	673.92	426.469	392.6	0	1	1	1	1	1	1	1	1	0	0	0	0	0	0	0
P087	V3	54.2131	387	female	3	1	7.624	131.886	64	345.677	216	169.292	278.2	0	1	1	0	1	1	1	1	1	0	0	0	0	0	0	0
P088	V0	51.6913	61	male	3	0	188	567.24	128	922.525	784.08	796.606	1354.6	1	1	1	1	1	1	1	1	1	0	0	0	0	0	0	0
P088	V1	51.6913	103	male	3	0	69.36	302.328	64	813.266	451.44	449.331	1151.8	1	1	1	1	1	1	1	1	1	0	0	0	0	0	0	0
P088	V2	51.6913	179	male	3	0	23.232	157.146	48	706.477	289.44	101.033	595.4	1	1	1	0	1	1	1	1	1	0	0	0	0	0	0	0
P089	V0	61.7923	70	male	6	1	362.432	408.636	128	683.02	470.88	470.716	546	1	1	1	1	1	1	1	1	1	0	0	0	0	0	0	0
P089	V1	61.7923	111	male	6	1	241.508	305.76	64	418.001	233.28	308.637	392.6	1	1	1	1	1	1	1	1	1	0	0	0	0	0	0	0
P089	V2	61.7923	206	male	6	1	193.412	154.992	32	680.448	179.28	145.962	265.2	1	1	1	1	1	1	1	1	1	0	0	0	0	0	0	0
P089	V3	61.7923	391	male	6	1	51.4	81.702	32	514.606	129.6	107.068	207.22	1	1	1	1	1	1	1	1	1	0	0	0	0	0	0	0
P090	V0	72.2104	57	male	4	0	1782.96	3528.96	256	2127.56	1296	2626.76	2081.3	1	1	1	1	1	1	1	1	1	0	0	0	0	0	0	1
P090	V1	72.2104	98	male	4	0	1156	2046	172	2223.24	1730.16	2096.03	1679.6	1	1	1	1	1	1	1	1	1	0	0	0	0	0	0	0
P090	V2	72.2104	175	male	4	0	625.88	901.62	128	2543.19	1319.76	779.097	1310.4	1	1	1	1	1	1	1	1	1	0	0	0	0	0	0	0
P091	V1	55.2923	77	female	2	0	258.312	496.068	32	761.724	451.44	491.973	860.6	1	1	1	1	1	1	1	1	1	0	0	0	0	0	0	0
P091	V2	55.2923	196	female	2	0	101.412	333.93	64	1933.12	486	417.92	1300	1	1	1	1	1	1	1	1	1	0	0	0	0	0	0	0
P091	V3	55.2923	395	female	2	0	33.216	481.284	64	2572.51	1231.2	688.785	1788.8	1	1	1	1	1	1	1	1	1	0	0	0	1	0	0	0
P092	V1	54.918	82	female	2	0	29.536	55.344	16	195.678	88.56	79.4206	111.28	1	1	1	1	1	1	1	1	1	0	0	0	0	0	0	0
P092	V2	54.918	214	female	2	0	10.428	24.792	12	163.476	41.04	30.9702	44.98	0	0	1	1	1	1	1	1	1	0	0	0	0	0	0	0
P092	V3	54.918	410	female	2	0	6.852	18.906	8	151.234	21.6	19.4398	26.78	0	0	1	0	1	1	1	0	1	0	0	0	0	0	0	0
P093	V0	39.0877	38	female	2	0	0.002	2.688	0	0.20576	5.4	1.491	2.405	0	0	0	0	0	0	0	0	0	0	0	0	0	0	0	0
P093	V1	39.0877	89	female	2	0	0.002	2.22	0	0.20576	5.4	1.491	5.694	0	0	0	0	0	0	0	0	0	0	0	0	0	0	0	0
P093	V2	39.0877	185	female	2	0	0.002	1.8	0	0.20576	5.4	1.491	5.772	0	0	0	0	0	0	0	0	0	0	0	0	0	0	0	0
P093	V3	39.0877	360	female	2	0	0.124	8.604	0	0.20576	5.4	3.8766	6.37	0	0	0	0	0	0	0	0	0	0	0	0	0	0	0	0
P094	V0	55.2623	78	male	6	0	743.36	821.04	256	1316.86	1596.24	1094.45	1190.8	1	1	1	1	1	1	1	1	1	0	0	0	0	0	0	0
P094	V1	55.2623	120	male	6	0	315.128	477.516	128	1924.88	637.2	636.614	988	1	1	1	1	1	1	1	1	1	0	0	0	0	0	0	0
P094	V2	55.2623	205	male	6	0	116.704	283.662	64	1889.91	423.36	340.09	748.8	1	1	1	1	1	1	1	1	1	0	0	0	0	0	0	0
P094	V3	55.2623	394	male	6	0	39.804	101.136	32	1565.83	259.2	207.15	416	1	1	1	0	1	1	1	1	1	0	0	0	0	0	0	0
P095	V0	61.1066	73	male	3	0	1514.56	1143	128	296.192	732.24	1727.84	1263.6	1	1	1	1	1	1	1	1	1	0	0	0	0	0	0	0
P095	V1	61.1066	95	male	3	0	612.84	629.7	96	468.516	574.56	939.188	1006.2	1	1	1	1	1	1	1	1	1	0	0	0	0	0	0	0
P095	V2	61.1066	190	male	3	0	263.8	300.57	64	425.82	270	288.274	509.6	1	1	1	1	1	1	1	1	1	0	0	0	0	0	0	0
P095	V3	61.1066	389	male	3	0	68.668	121.182	16	296.706	129.6	152.522	144.82	1	1	1	1	1	1	1	1	1	0	0	0	0	0	0	0
P096	V1	78.7814	65	male	4	0	257.1	506.826	64	270.574	572.4	683.957	613.6	1	1	1	1	1	1	1	1	1	0	0	0	0	0	0	0
P097	V0	51.0274	82	female	3	0	309.532	415.806	64	1624.48	872.64	457.95	1053	1	1	1	1	1	1	1	1	1	0	0	0	0	0	0	0
P097	V1	51.0274	123	female	3	0	209.54	250.488	128	2282.91	725.76	201.214	743.6	1	1	1	1	1	1	1	1	1	0	0	0	0	0	0	0
P097	V2	51.0274	214	female	3	0	140.292	237.528	128	3890.92	464.4	368.973	1079	1	1	1	1	1	1	1	1	1	0	0	0	0	0	0	0
P098	V0	59.1066	75	female	3	0	328.372	347.49	128	471.602	596.16	465.433	1055.6	1	1	1	1	1	1	1	1	1	0	0	0	0	0	0	0
P098	V1	59.1066	112	female	3	0	227.848	179.424	98	413.269	395.28	312.798	603.2	1	1	1	1	1	1	1	1	1	0	0	0	0	0	0	0
P098	V2	59.1066	192	female	3	0	100.748	104.718	64	531.787	237.6	116.639	377	1	1	1	1	1	1	1	1	1	0	0	0	0	0	0	0
P098	V3	59.1066	404	female	3	0	17.368	53.316	32	516.458	129.6	100.351	247	0	1	1	0	1	1	1	1	1	0	0	0	0	0	0	0
P099	V0	74.7104	71	female	3	0	388.916	600.6	256	1985.58	982.8	988.689	1736.8	1	1	1	1	1	1	1	1	1	0	0	0	0	0	0	0
P099	V1	74.7104	111	female	3	0	345.536	546.45	172	3108	753.84	790.031	2081.3	1	1	1	1	1	1	1	1	1	0	0	0	0	0	0	1
P099	V2	74.7104	180	female	3	0	143.044	352.914	256	3437.22	857.52	649.48	1690	1	1	1	1	1	1	1	1	1	0	0	0	0	0	0	0
P100	V0	72.194	68	female	3	0	21.144	41.19	16	63.5593	60.48	43.5514	132.34	1	1	1	1	1	1	1	1	1	0	0	0	0	0	0	0
P100	V1	72.194	108	female	3	0	8.384	20.418	8	56.5943	38.88	28.613	83.46	0	0	1	1	1	1	1	1	1	0	0	0	0	0	0	0
P100	V2	72.194	186	female	3	0	1.828	8.142	0	48.1067	19.44	13.5326	49.4	0	0	1	0	1	0	1	1	0	0	0	0	0	0	0	0
P101	V0	74.4508	73	male	4	0	330.384	2445	512.5	2067.89	1615.68	1976.85	1076.4	1	1	1	1	1	1	1	1	1	0	0	1	0	0	0	0
P102	V0	75.8962	72	female	3	0	494.04	771	128	1058.64	1691.28	1399.38	1409.2	1	1	1	1	1	1	1	1	1	0	0	0	0	0	0	0
P102	V1	75.8962	112	female	3	0	308.012	470.28	128	1237.65	1483.92	505.392	1437.8	1	1	1	1	1	1	1	1	1	0	0	0	0	0	0	0
P102	V2	75.8962	182	female	3	0	114.456	215.892	64	1244.85	514.08	293.017	881.4	1	1	1	1	1	1	1	1	1	0	0	0	0	0	0	0
P102	V3	75.8962	378	female	3	0	36.772	96.174	64	1116.25	216	150.264	408.2	1	1	1	0	1	1	1	1	1	0	0	0	0	0	0	0
P103	V0	49.4481	78	male	6	1	966.28	1978.8	128	1513.36	1825.2	2492.16	1687.4	1	1	1	1	1	1	1	1	1	0	0	0	0	0	0	0
P103	V1	49.4481	121	male	6	1	265.6	706.44	128	1390.94	822.96	1048.23	985.4	1	1	1	1	1	1	1	1	1	0	0	0	0	0	0	0
P103	V2	49.4481	202	male	6	1	65.712	459.12	32	1526.74	501.12	549.37	494	1	1	1	1	1	1	1	1	1	0	0	0	0	0	0	0
P103	V3	49.4481	400	male	6	1	23.644	419.988	32	1213.98	496.8	502.495	418.6	1	1	1	1	1	1	1	1	1	0	0	0	0	0	0	0
P104	V0	78.1831	73	male	4	1	322.292	848.4	128	979.109	790.56	1014.08	1188.2	1	1	1	1	1	1	1	1	1	0	0	0	0	0	0	0
P104	V1	78.1831	118	male	4	1	170.44	498.42	64	892.278	738.72	659.604	1076.4	1	1	1	1	1	1	1	1	1	0	0	0	0	0	0	0
P104	V2	78.1831	196	male	4	1	75.848	359.172	64	783.02	291.6	305.854	540.8	1	1	1	1	1	1	1	1	1	0	0	0	0	0	0	0
P105	V0	36.4016	78	female	2	0	134.432	136.896	32	65.7197	164.16	108.431	225.94	1	1	1	1	1	1	1	1	1	0	0	0	0	0	0	0
P105	V1	36.4016	118	female	2	0	64.812	67.08	12	85.3184	92.88	50.8076	155.22	1	1	1	1	1	1	1	1	1	0	0	0	0	0	0	0
P105	V2	36.4016	201	female	2	0	30.324	49.488	16	164.608	64.8	53.1222	156.78	1	1	1	1	1	1	1	1	1	0	0	0	0	0	0	0
P105	V3	36.4016	393	female	2	0	9.748	36.498	32	182.612	43.2	47.4706	139.88	0	1	1	0	1	1	1	1	1	0	0	0	0	0	0	0
P106	V0	32.0274	21	female	2	0	17.048	36.684	16	68.1889	62.64	42.0462	80.08	0	1	1	1	1	1	1	1	1	0	0	0	0	0	0	0
P106	V1	32.0274	62	female	2	0	7.88	20.22	4	55.7404	32.4	25.631	60.32	0	0	1	1	1	1	1	1	1	0	0	0	0	0	0	0
P106	V2	32.0274	165	female	2	0	1.648	13.512	4	50.0614	21.6	17.4944	54.86	0	0	1	0	1	1	1	1	1	0	0	0	0	0	0	0
P106	V3	32.0274	342	female	2	0	0.896	9.462	8	54.6293	21.6	13.49	45.76	0	0	1	0	1	1	1	1	1	0	0	0	0	0	0	0
P107	V0	59.1612	80	male	5	0	287.536	499.14	128	498.145	902.88	568.667	959.4	1	1	1	1	1	1	1	1	1	0	0	0	0	0	0	0
P107	V1	59.1612	129	male	5	0	138.36	172.14	64	486.314	412.56	192.808	803.4	1	1	1	1	1	1	1	1	1	0	0	0	0	0	0	0
P107	V2	59.1612	220	male	5	0	78.96	78.9	32	596.498	149.04	119.45	543.4	1	1	1	1	1	1	1	1	1	0	0	0	0	0	0	0
P108	V0	69.8169	75	male	5	0	360.52	1913.4	128	653.082	1805.76	2244.99	1833	1	1	1	1	1	1	1	1	1	0	0	0	0	0	0	0
P108	V1	69.8169	112	male	5	0	189.728	834	96	672.012	1358.64	1029.07	1216.8	1	1	1	1	1	1	1	1	1	0	0	0	0	0	0	0
P108	V2	69.8169	196	male	5	0	60.744	312.462	64	651.642	246.24	302.219	579.8	1	1	1	1	1	1	1	1	1	0	0	0	0	0	0	0
P108	V3	69.8169	387	male	5	0	4.276	38.244	32	501.128	86.4	79.4632	199.42	0	1	1	0	1	1	1	1	1	0	0	0	0	0	0	0
P109	V0	53.6639	67	male	2	0	275.18	205.542	64	297.015	339.12	256.438	533	1	1	1	1	1	1	1	1	1	0	0	0	0	0	0	0
P109	V1	53.6639	103	male	2	0	119.724	102.168	32	279.731	216	122.816	442	1	1	1	1	1	1	1	1	1	0	0	0	0	0	0	0
P109	V2	53.6639	195	male	2	0	56.296	43.614	16	340.121	101.52	74.1666	211.9	1	1	1	1	1	1	1	1	1	0	0	0	0	0	0	0
P110	V0	56.3907	81	male	6	0	103.948	574.566	128	1455.75	1313.28	729.71	1162.2	1	1	1	1	1	1	1	1	1	0	0	0	0	0	0	0
P110	V1	56.3907	143	male	6	0	66.416	313.086	128	1478.39	881.28	339.536	980.2	1	1	1	1	1	1	1	1	1	0	0	0	0	0	0	0
P110	V2	56.3907	217	male	6	0	27.628	197.25	64	1043.2	300.24	183.45	561.6	1	1	1	1	1	1	1	1	1	0	0	0	0	0	0	0
P110	V3	56.3907	374	male	6	0	25.652	228.96	64	1540.11	194.4	208.243	668.2	1	1	1	1	1	1	1	1	1	0	0	0	0	0	0	0
P111	V0	53.8661	84	female	6	0	337.092	712.2	128	1287.03	747.36	664.475	1398.8	1	1	1	1	1	1	1	1	1	0	0	0	0	0	0	0
P111	V1	53.8661	120	female	6	0	146.82	400.854	64	1292.17	598.32	390.812	1284.4	1	1	1	1	1	1	1	1	1	0	0	0	0	0	0	0
P111	V2	53.8661	205	female	6	0	48.736	245.688	64	1476.33	306.72	277.993	1045.2	1	1	1	1	1	1	1	1	1	0	0	0	0	0	0	0
P112	V0	59.0356	70	female	3	0	32.596	15.84	32	10.8744	28.08	18.3748	43.42	1	0	1	1	1	1	1	1	1	0	0	0	0	0	0	0
P112	V1	59.0356	106	female	3	0	15.964	10.458	12	12.8291	17.28	14.7822	45.24	0	0	1	1	1	0	1	1	1	0	0	0	0	0	0	0
P112	V2	59.0356	175	female	3	0	6.976	6.66	8	12.9217	15.12	7.1	37.7	0	0	1	1	1	0	1	1	1	0	0	0	0	0	0	0
P114	V0	71.0164	94	female	5	1	28.744	3.18	0	0.20576	5.4	2.982	6.526	1	0	0	0	0	0	0	0	0	0	0	0	0	0	0	0
P114	V1	71.0164	152	female	5	1	8.308	2.712	0	0.20576	5.4	1.491	5.148	0	0	0	0	0	0	0	0	0	0	0	0	0	0	0	0
P115	V0	78.112	69	female	7	0	168.708	377.586	128	1519.54	892.08	601.924	1508	1	1	1	1	1	1	1	1	1	0	0	0	0	0	0	0
P116	V0	63.8689	81	female	6	1	86.284	426.942	128	2895.04	382.32	671.248	1599	1	1	1	1	1	1	1	1	1	0	0	0	0	0	0	0
P116	V1	63.8689	137	female	6	1	52.124	308.184	128	3926.93	797.04	628.208	1760.2	1	1	1	1	1	1	1	1	1	0	0	0	0	0	0	0
P116	V2	63.8689	227	female	6	1	41.44	213.3	128	3659.44	533.52	373.645	1385.8	1	1	1	1	1	1	1	1	1	0	0	0	0	0	0	0
P116	V3	63.8689	400	female	6	1	20.028	98.772	32	1431.06	216	188.022	540.8	1	1	1	1	1	1	1	1	1	0	0	0	0	0	0	0
P117	V1	44.6694	101	female	7	0	270.708	807.6	128	3488.66	2039.04	2010.88	2081.3	1	1	1	1	1	1	1	1	1	0	0	0	0	0	0	1
P117	V2	44.6694	199	female	7	0	84.652	381.714	128	2572.51	905.04	367.098	1365	1	1	1	1	1	1	1	1	1	0	0	0	1	0	0	0
P117	V3	44.6694	417	female	7	0	34.86	15.888	128	2572.51	453.6	405.154	1232.4	1	0	1	1	1	1	1	1	1	0	0	0	1	0	0	0
P118	V1	52.1503	79	female	7	0	363.072	458.088	128	629.317	386.64	523.44	811.2	1	1	1	1	1	1	1	1	1	0	0	0	0	0	0	0
P118	V2	52.1503	171	female	7	0	38.08	138.672	64	1014.19	228.96	111.598	457.6	1	1	1	1	1	1	1	1	1	0	0	0	0	0	0	0
P118	V3	52.1503	394	female	7	0	15.852	112.152	128	1303.49	259.2	210.487	553.8	0	1	1	0	1	1	1	1	1	0	0	0	0	0	0	0
P119	V1	38.4563	92	male	3	0	285.78	588.942	128	3768.49	2365.2	1137.51	1903.2	1	1	1	1	1	1	1	1	1	0	0	0	0	0	0	0
P119	V2	38.4563	184	male	3	0	56.064	369.744	128	5114.16	1099.44	424.736	1726.4	1	1	1	1	1	1	1	1	1	0	0	0	0	0	0	0
P119	V3	38.4563	429	male	3	0	#N/A	#N/A	128	6244.82	1347.84	632.88	1778.4	#N/A	#N/A	1	0	1	1	1	1	1	0	0	0	0	0	0	0
P120	V1	49.5874	104	female	2	0	13.328	40.182	64	168.003	73.44	51.0916	108.68	0	1	1	1	1	1	1	1	1	0	0	0	0	0	0	0
P120	V2	49.5874	195	female	2	0	2.8	7.914	32	68.4358	23.76	15.691	36.14	0	0	1	0	1	1	1	1	1	0	0	0	0	0	0	0
P121	V0	54.7077	93	male	6	1	381.128	702	64	389.915	749.52	973.808	696.8	1	1	1	1	1	1	1	1	1	0	0	0	0	0	0	0
P121	V1	54.7077	123	male	6	1	144.48	572.04	32	432.199	520.56	633.618	507	1	1	1	1	1	1	1	1	1	0	0	0	0	0	0	0
P121	V2	54.7077	207	male	6	1	53.056	333.156	32	799.275	224.64	274.032	291.2	1	1	1	1	1	1	1	1	1	0	0	0	0	0	0	0
P122	V0	55.5246	82	female	2	0	156.848	220.59	32	73.1991	291.6	216.919	296.4	1	1	1	1	1	1	1	1	1	0	0	0	0	0	0	0
P122	V1	55.5246	110	female	2	0	82.94	147.18	12	86.1723	194.4	176.321	301.6	1	1	1	1	1	1	1	1	1	0	0	0	0	0	0	0
P122	V2	55.5246	202	female	2	0	42.608	110.712	24	143.62	131.76	131.449	221.26	1	1	1	1	1	1	1	1	1	0	0	0	0	0	0	0
P123	V0	87.5301	60	female	4	1	357.996	222.786	128	161.933	384.48	276.275	358.8	1	1	1	1	1	1	1	1	1	0	0	0	0	0	0	0
P123	V1	87.5301	102	female	4	1	308.012	128.7	64	159.155	220.32	163.598	280.8	1	1	1	1	1	1	1	1	1	0	0	0	0	0	0	0
P123	V2	87.5301	193	female	4	1	125.292	66.264	32	211.83	105.84	88.0258	188.76	1	1	1	1	1	1	1	1	1	0	0	0	0	0	0	0
P124	V0	53.3934	87	male	7	0	344.62	1596.6	512.5	1575.3	#N/A	3898.1	2081.3	1	1	1	1	1	#N/A	1	1	1	0	0	1	0	0	0	1
P124	V1	53.3934	110	male	7	0	#N/A	#N/A	#N/A	2572.51	#N/A	4556	2081.3	#N/A	#N/A			1	#N/A	1	1	1	0	0	0	1	0	0	1
P124	V2	53.3934	237	male	7	0	73.492	405.492	128	5628.56	1635.12	695.346	2069.6	1	1	1	1	1	1	1	1	1	0	0	0	0	0	0	0
P125	V0	68.6612	46	female	3	0	202.92	181.482	64	244.752	498.96	241.443	559	1	1	1	1	1	1	1	1	1	0	0	0	0	0	0	0
P125	V1	68.6612	108	female	3	0	82.136	68.856	32	351.027	172.8	61.0316	206.44	1	1	1	1	1	1	1	1	1	0	0	0	0	0	0	0
P125	V2	68.6612	200	female	3	0	30.228	57.528	32	794.439	140.4	96.2476	262.6	1	1	1	1	1	1	1	1	1	0	0	0	0	0	0	0
P126	V0	71.6366	39	male	4	0	809.16	2727	512.5	221.398	1026	4327.24	561.6	1	1	1	1	1	1	1	1	1	0	0	1	0	0	0	0
P126	V1	71.6366	101	male	4	0	339.432	1236	512	488.783	1745.28	1771.02	592.8	1	1	1	1	1	1	1	1	1	0	0	0	0	0	0	0
P126	V2	71.6366	193	male	4	0	130.948	603	256	662.856	1144.8	1372.05	655.2	1	1	1	1	1	1	1	1	1	0	1	0	0	0	0	0
P127	V1	53.071	98	male	5	0	425.436	620.4	256	1315.84	807.84	933.906	1495	1	1	1	1	1	1	1	1	1	0	0	0	0	0	0	0
P127	V2	53.071	190	male	5	0	113.336	317.58	128	1670.77	643.68	250.261	1092	1	1	1	1	1	1	1	1	1	0	0	0	0	0	0	0
P127	V3	53.071	407	male	5	0	33.94	120.744	64	1139.91	302.4	216.593	462.8	1	1	1	1	1	1	1	1	1	0	0	0	0	0	0	0
P128	V0	60.6967	101	male	6	0	290.32	1344	256	1134.77	1391.04	2224.9	2020.2	1	1	1	1	1	1	1	1	1	0	0	0	0	0	0	0
P128	V1	60.6967	136	male	6	0	218.8	1044.72	192	1208.84	1982.88	1687.02	1887.6	1	1	1	1	1	1	1	1	1	0	0	0	0	0	0	0
P128	V3	60.6967	442	male	6	0	38.252	183.198	64	506.478	336.96	300.784	772.2	1	1	1	1	1	1	1	1	1	0	0	0	0	0	0	0
P129	V1	71.765	99	male	6	0	3583.8	1955.88	256	5198.53	3250.8	3133.9	2081.3	1	1	1	1	1	1	1	1	1	0	0	0	0	1	0	1
P129	V2	71.765	196	male	6	0	1400.28	815.52	256	4820.96	2682.72	1372.74	2081.3	1	1	1	1	1	1	1	1	1	0	0	0	0	0	0	1
P130	V1	44.153	100	female	2	0	56.096	46.572	16	33.4566	58.32	45.937	127.14	1	1	1	1	1	1	1	1	1	0	0	0	0	0	0	0
P130	V2	44.153	210	female	2	0	41.944	26.13	16	38.1376	19.44	17.6932	60.58	1	0	1	1	1	0	1	1	1	0	0	0	0	0	0	0
P130	V3	44.153	415	female	2	0	15.552	14.124	8	44.6499	21.6	15.8046	46.8	0	0	1	1	1	1	1	1	1	0	0	0	0	0	0	0
P131	V1	71.8005	108	male	6	1	635.88	1860.6	128	4847.71	2509.92	2900.62	1128.4	1	1	1	1	1	1	1	1	1	0	0	0	0	0	0	0
P131	V2	71.8005	203	male	6	1	125.384	724.02	128	4556.56	1099.44	1413.48	1201.2	1	1	1	1	1	1	1	1	1	0	0	0	0	0	0	0
P131	V3	71.8005	387	male	6	1	51.228	405.552	128	2572.51	1036.8	913.898	1146.6	1	1	1	1	1	1	1	1	1	0	0	0	1	0	0	0
P132	V1	47.2814	103	male	7	0	110.232	387.078	128	2572.51	1242	747.474	1843.4	1	1	1	1	1	1	1	1	1	0	0	0	1	0	0	0
P132	V2	47.2814	198	male	7	0	124.304	478.95	128	2572.51	1149.12	691.923	1989	1	1	1	1	1	1	1	1	1	0	0	0	1	0	0	0
P132	V3	47.2814	409	male	7	0	65.5	318.444	256	8012.29	1209.6	789.108	1640.6	1	1	1	1	1	1	1	1	1	0	0	0	0	0	0	0
P133	V1	78.9699	109	male	7	1	56.46	128.484	32	158.641	97.2	122.688	470.6	1	1	1	1	1	1	1	1	1	0	0	0	0	0	0	0
P133	V2	78.9699	200	male	7	1	24.936	103.17	32	131.275	75.6	75.3594	249.34	1	1	1	0	1	1	1	1	1	0	0	0	0	0	0	0
P134	V0	69.2678	65	female	4	1	236.744	125.058	64	70.4111	116.64	117.917	256.62	1	1	1	1	1	1	1	1	1	0	0	0	0	0	0	0
P135	V1	64.5	104	male	6	1	283.308	527.232	128	1282.91	1345.68	1025.72	1198.6	1	1	1	1	1	1	1	1	1	0	0	0	0	0	0	0
P135	V2	64.5	196	male	6	1	256.444	300.15	128	1717.07	827.28	492.925	1066	1	1	1	1	1	1	1	1	1	0	0	0	0	0	0	0
P136	V1	40.0792	119	female	2	0	6.212	19.338	8	34.6294	12.96	13.2628	93.08	0	0	1	0	1	0	1	1	1	0	0	0	0	0	0	0
P136	V2	40.0792	189	female	2	0	4.224	19.224	0	37.5512	10.8	8.5058	77.48	0	0	1	0	1	0	1	1	0	0	0	0	0	0	0	0
P137	V1	59.2923	122	female	2	0	16.776	55.77	16	181.377	62.64	60.6198	128.96	0	1	1	1	1	1	1	1	1	0	0	0	0	0	0	0
P137	V3	59.2923	424	female	2	0	#N/A	#N/A	16	244.134	60.48	48.4504	112.58	#N/A	#N/A	1	0	1	1	1	1	1	0	0	0	0	0	0	0
P138	V1	47.1503	109	female	2	0	45.388	11.844	0	5.85387	#N/A	14.697	38.74	1	0	1	0	1	#N/A	1	1	0	0	0	0	0	0	0	0
P138	V2	47.1503	184	female	2	0	46.832	11.718	0	9.10488	10.8	5.8788	25.012	1	0	1	0	1	0	0	0	0	0	0	0	0	0	0	0
P138	V3	47.1503	428	female	2	0	28.384	8.838	0	11.3271	5.4	8.3922	26.26	1	0	1	0	1	0	1	0	0	0	0	0	0	0	0	0
P139	V1	76.3197	119	male	6	0	20.584	176.226	64	660.387	241.92	251.723	754	1	1	1	1	1	1	1	1	1	0	0	0	0	0	0	0
P139	V2	76.3197	173	male	6	0	8.952	108.996	96	808.74	315.36	111.754	717.6	0	1	1	0	1	1	1	1	1	0	0	0	0	0	0	0
P140	V1	55.4235	124	female	2	0	8.22	68.772	32	163.373	54	80.3152	202.28	0	1	1	1	1	1	1	1	1	0	0	0	0	0	0	0
P140	V2	55.4235	190	female	2	0	3.696	88.752	24	219.032	108	68.5008	153.14	0	1	1	0	1	1	1	1	1	0	0	0	0	0	0	0
P141	V1	75.4071	115	male	3	1	297.828	67.35	16	160.699	120.96	95.2962	249.6	1	1	1	1	1	1	1	1	1	0	0	0	0	0	0	0
P141	V2	75.4071	199	male	3	1	158.728	34.356	8	109.053	60.48	48.4788	103.48	1	1	1	0	1	1	1	1	1	0	0	0	0	0	0	0
P142	V1	44.8443	112	female	2	0	37.504	114.852	32	501.746	103.68	124.96	291.2	1	1	1	1	1	1	1	1	1	0	0	0	0	0	0	0
P142	V3	44.8443	399	female	2	0	11.324	96.306	64	1227.36	187.92	125.826	250.12	0	1	1	0	1	1	1	1	1	0	0	0	0	0	0	0
P143	V0	57.888	32	female	2	0	947.12	1349.22	128	358.125	851.04	1661.91	1128.4	1	1	1	1	1	1	1	1	1	0	0	0	0	0	0	0
P143	V1	57.888	96	female	2	0	341.48	565.14	64	705.86	457.92	685.335	941.2	1	1	1	1	1	1	1	1	1	0	0	0	0	0	0	0
P144	V1	21.4536	142	female	2	0	6.288	47.328	8	118.312	49.68	22.8194	184.86	0	1	1	0	1	1	1	1	1	0	0	0	0	0	0	0
P144	V2	21.4536	234	female	2	0	#N/A	#N/A	4	76.2341	17.28	15.8472	155.74	#N/A	#N/A	1	0	1	0	1	1	1	0	0	0	0	0	0	0
P145	V0	48.2877	45	female	2	0	181.332	1014	128	380.039	367.2	378.87	652.6	1	1	1	1	1	1	1	1	1	0	0	0	0	0	0	0
P145	V1	48.2877	110	female	2	0	80.44	296.22	128	688.987	416.88	255.557	538.2	1	1	1	1	1	1	1	1	1	0	0	0	0	0	0	0
P145	V2	48.2877	184	female	2	0	19.616	181.29	128	1726.33	406.08	276.928	629.2	0	1	1	1	1	1	1	1	1	0	0	0	0	0	0	0
P146	V1	40.7268	156	male	2	0	6.212	13.392	8	24.1254	30.24	14.2	35.62	0	0	1	0	1	1	1	1	1	0	0	0	0	0	0	0
P146	V2	40.7268	211	male	2	0	2.232	9.078	8	29.7117	23.76	18.1192	29.12	0	0	1	0	1	1	1	0	1	0	0	0	0	0	0	0
P146	V3	40.7268	429	male	2	0	#N/A	#N/A	8	19.9279	12.96	13.0498	20.098	#N/A	#N/A	0	0	1	0	1	0	1	0	0	0	0	0	0	0
